# Supplementary material for: Non-canonical imprinting, manifesting as post-fertilization placenta-specific parent-of-origin dependent methylation, is not conserved in humans
Source: Hum Mol Genet. 2025 Jan 17;34(7):626–38. doi: 10.1093/hmg/ddaf009 (PMC11924184; doi:10.1093/hmg/ddaf009)
Supplement: Supplementary_Table_S2_Daskeviciute_HMG-2024-CE-00429_ddaf009 [file supplementary_table_s2_daskeviciute_hmg-2024-ce-00429_ddaf009.xlsx]

## Sheet: Mouse_Rat
Chromosome	Regions	Candidate	hg19_start	hg19_end	ProbeID	Placenta	Troph	Stromal	Endothelial	Hofb		CT30	Mole2
3	RPL39L_region2	Rat non-canonical sDMR	186856440	186856441	cg00293189	0.944228	0.944357	0.940716	0.939289	0.954874		0.381645	0.0636838
3	RPL39L_region2	Rat non-canonical sDMR	186856928	186856929	cg07693270	0.301548	0.321671	0.215574	0.380633	0.333971		0.116824	0.0583358
3	RPL39L_region2	Rat non-canonical sDMR	186857139	186857140	cg27400385	0.0242661	0.0261187	0.0222419	0.0298467	0.0212514		0.0367646	0.0249606
3	RPL39L_region2	Rat non-canonical sDMR	186857318	186857319	cg06190677	0.0216861	0.0203167	0.0204461	0.020975	0.0200415		0.0143195	0.0113914
3	RPL39L_region2	Rat non-canonical sDMR	186857397	186857398	cg14370628	0.0241046	0.0251338	0.023962	0.0259997	0.0220349		0.0307593	0.0371264
3	RPL39L	Rat non-canonical sDMR	186857473	186857474	cg24673476	0.043259	0.0435008	0.0395393	0.04483	0.0382788		0.05283	0.0634677
3	RPL39L	Rat non-canonical sDMR	186857475	186857476	cg07441272	0.0247455	0.0253875	0.0223183	0.0259867	0.0237703		0.0381425	0.0299141
3	RPL39L	Rat non-canonical sDMR	186857499	186857500	cg17222995	0.0302204	0.0326165	0.0287147	0.030464	0.0298192		0.0309433	0.0324893
3	RPL39L	Rat non-canonical sDMR	186857537	186857538	cg13432744	0.0279369	0.0294313	0.0272225	0.0305818	0.025625		0.0484762	0.0492877
3	RPL39L_region1	Rat non-canonical sDMR	186899579	186899580	cg02321796	0.905314	0.911717	0.875841	0.787249	0.923531		0.523213	0.645107
3	RPL39L_region1	Rat non-canonical sDMR	186899587	186899588	cg24101759	0.94866	0.950161	0.954373	0.923282	0.957748		0.685219	0.808725
3	RPL39L_region1	Rat non-canonical sDMR	186901208	186901209	cg26573707	0.127466	0.0750748	0.284371	0.116072	0.0477584		0.369336	0.566627
4	JADE1	Mouse non-canonical sDMR	129730137	129730138	cg15389440	0.899553	0.899295	0.769825	0.905773	0.904897		0.766702	0.718392
4	JADE1	Mouse non-canonical sDMR	129730473	129730474	cg10732921	0.321781	0.270267	0.23068	0.612451	0.473587		0.403647	0.425203
4	JADE1	Mouse non-canonical sDMR	129730670	129730671	cg15836763	0.0304472	0.0280824	0.0242668	0.0309529	0.0233479		0.0455929	0.0399582
4	JADE1	Mouse non-canonical sDMR	129730711	129730712	cg13996515	0.022979	0.0219899	0.0210212	0.0222329	0.0228716		0.00925467	0.00940772
4	JADE1	Mouse non-canonical sDMR	129730719	129730720	cg26766900	0.0115991	0.0112819	0.0106166	0.0109947	0.0102913		0.0127569	0.0119014
4	JADE1	Mouse non-canonical sDMR	129730729	129730730	cg09863040	0.0155537	0.0151961	0.0148151	0.0157074	0.0147113		0.0173634	0.0234283
4	JADE1	Mouse non-canonical sDMR	129730732	129730733	cg12832492	0.0147787	0.0145928	0.0146867	0.0150917	0.0148028		0.0246001	0.0307721
4	JADE1	Mouse non-canonical sDMR	129730872	129730873	cg14617908	0.0524231	0.0492316	0.0518179	0.0531854	0.0489862		0.0673589	0.0598298
4	JADE1	Mouse non-canonical sDMR	129730880	129730881	cg09653046	0.0382804	0.0389658	0.0374032	0.0384664	0.0377052		0.0471782	0.0444072
4	JADE1	Mouse non-canonical sDMR	129731156	129731157	cg22922695	0.0154314	0.0145449	0.0148576	0.0154413	0.0151102		0.0285726	0.024982
4	JADE1	Mouse non-canonical sDMR	129731335	129731336	cg19120496	0.0298992	0.0296285	0.0274425	0.029264	0.02796		0.0280885	0.0166339
4	JADE1	Mouse non-canonical sDMR	129731561	129731562	cg17288677	0.018903	0.0192904	0.0195861	0.0194033	0.0179539		0.0462452	0.0658281
4	JADE1	Mouse non-canonical sDMR	129731835	129731836	cg09164670	0.0934483	0.101269	0.080676	0.0800405	0.0797332		0.0741078	0.0896007
4	JADE1	Mouse non-canonical sDMR	129732056	129732057	cg04482257	0.0228398	0.0238771	0.0237922	0.0239196	0.0241773		0.0254147	0.0244033
4	JADE1	Mouse non-canonical sDMR	129732227	129732228	cg16295475	0.0309509	0.0297939	0.0261193	0.0302091	0.0239721		0.0298766	0.0419895
4	JADE1	Mouse non-canonical sDMR	129732265	129732266	cg21572318	0.0386988	0.0364959	0.0325023	0.0343695	0.029888		0.0429429	0.055718
4	JADE1	Mouse non-canonical sDMR	129732274	129732275	cg18180456	0.0560478	0.0580042	0.0453992	0.0502436	0.0452027		0.0423204	0.0328768
4	JADE1	Mouse non-canonical sDMR	129732293	129732294	cg23323854	0.0364848	0.0337778	0.0311782	0.0334582	0.0309869		0.0406107	0.0592787
4	JADE1	Mouse non-canonical sDMR	129732369	129732370	cg16836056	0.0294718	0.0282913	0.0250914	0.0275441	0.0252033		0.0225629	0.0168592
4	JADE1	Mouse non-canonical sDMR	129732461	129732462	cg01986502	0.144913	0.140949	0.139915	0.134303	0.155784		0.018968	0.0114671
4	JADE1	Mouse non-canonical sDMR	129732568	129732569	cg12204423	0.047105	0.0459262	0.0485696	0.047479	0.0469022		0.0607672	0.0836519
4	JADE1	Mouse non-canonical sDMR	129732960	129732961	cg17614745	0.0532825	0.0482412	0.0456391	0.0501134	0.0474607		0.0333769	0.0629202
4	JADE1	Mouse non-canonical sDMR	129732963	129732964	cg09880234	0.0359869	0.0334771	0.0326683	0.034001	0.0323085		0.046119	0.043116
4	JADE1	Mouse non-canonical sDMR	129732972	129732973	cg19560272	0.0431207	0.0408045	0.0403457	0.04137	0.0431519		0.0615076	0.0479101
4	JADE1	Mouse non-canonical sDMR	129732975	129732976	cg21705476	0.0585224	0.0571884	0.0582169	0.0559027	0.054446		0.0698482	0.0884439
4	JADE1	Mouse non-canonical sDMR	129733028	129733029	cg17503252	0.0214155	0.0216523	0.0215765	0.0236946	0.022607		0.0280259	0.0353285
4	JADE1	Mouse non-canonical sDMR	129733571	129733572	cg11932961	0.0370991	0.0358942	0.0385885	0.0383386	0.0303099		0.0266143	0.0223158
4	JADE1	Mouse non-canonical sDMR	129733574	129733575	cg20169319	0.0345554	0.0320634	0.0353002	0.0325632	0.0350048		0.0611078	0.0643411
4	JADE1	Mouse non-canonical sDMR	129733887	129733888	cg00296291	0.0302822	0.0286359	0.0299905	0.0302101	0.0295336		0.0534547	0.0506592
4	JADE1	Mouse non-canonical sDMR	129734882	129734883	cg14372486	0.463675	0.376841	0.532851	0.830307	0.844533		0.626807	0.506489
4	GAB1	Mouse non-canonical sDMR	144303008	144303009	cg06855485	0.610258	0.644231	0.0886066	0.0622729	0.574869		0.399959	0.324224
4	GAB1	Mouse non-canonical sDMR	144303012	144303013	cg17093539	0.655184	0.788531	0.10211	0.0468121	0.745275		0.53024	0.433739
10	SFMBT2	Mouse non-canonical sDMR	7448857	7448858	cg24020806	0.823245	0.877717	0.709174	0.740855	0.493386		0.120224	0.28839
10	SFMBT2	Mouse non-canonical sDMR	7450112	7450113	cg01785576	0.120705	0.125727	0.12941	0.128267	0.081606		0.0612467	0.253479
10	SFMBT2	Mouse non-canonical sDMR	7450355	7450356	cg22862480	0.0626077	0.0596867	0.0579894	0.0610918	0.0559577		0.11804	0.147514
10	SFMBT2	Mouse non-canonical sDMR	7450813	7450814	cg16664667	0.0288685	0.0275089	0.027143	0.0254735	0.0236243		0.0449226	0.15039
10	SFMBT2	Mouse non-canonical sDMR	7450830	7450831	cg10588818	0.0474717	0.0455988	0.036756	0.0406866	0.0365489		0.0574679	0.364783
10	SFMBT2	Mouse non-canonical sDMR	7450833	7450834	cg09090197	0.0192192	0.0188142	0.0176012	0.0177736	0.0163123		0.0362117	0.0381538
10	SFMBT2	Mouse non-canonical sDMR	7451279	7451280	cg09762221	0.0789593	0.0888452	0.0661124	0.0709886	0.0624223		0.0419822	0.0600646
10	SFMBT2	Mouse non-canonical sDMR	7451314	7451315	cg09060610	0.0128287	0.0190905	0.016781	0.010684	0.0106987		0.0324888	0.0660523
10	SFMBT2	Mouse non-canonical sDMR	7451376	7451377	cg20299663	0.113977	0.122234	0.100397	0.0989242	0.0893884		0.055097	0.353522
10	SFMBT2	Mouse non-canonical sDMR	7451388	7451389	cg12220353	0.0735118	0.0863935	0.0611993	0.0685664	0.0557522		0.0497137	0.126764
10	SFMBT2	Mouse non-canonical sDMR	7451419	7451420	cg19573776	0.0584449	0.0680499	0.0769298	0.0577069	0.0458527		0.0708197	0.264555
10	SFMBT2	Mouse non-canonical sDMR	7451822	7451823	cg25291138	0.0277116	0.0270635	0.0510064	0.0271192	0.021099		0.0781285	0.185119
10	SFMBT2	Mouse non-canonical sDMR	7451838	7451839	cg12328063	0.0739115	0.0910144	0.0576075	0.0674058	0.0549724		0.0103071	0.0224446
10	SFMBT2	Mouse non-canonical sDMR	7452242	7452243	cg26076412	0.0186014	0.0177436	0.0183124	0.018369	0.0163891		0.0428511	0.0911043
10	SFMBT2	Mouse non-canonical sDMR	7452598	7452599	cg26878816	0.0311333	0.0291398	0.0329983	0.0297138	0.0270124		0.0614124	0.188476
10	SFMBT2	Mouse non-canonical sDMR	7452950	7452951	cg12767281	0.0562112	0.0592152	0.048387	0.0520525	0.0498136		0.0304626	0.0424087
10	SFMBT2	Mouse non-canonical sDMR	7453329	7453330	cg20506184	0.0438266	0.0413689	0.049685	0.0413908	0.0359055		0.0560371	0.247779
10	SFMBT2	Mouse non-canonical sDMR	7453452	7453453	cg26978668	0.0689852	0.0686497	0.0693564	0.0673029	0.0633302		0.114612	0.214982
10	SFMBT2	Mouse non-canonical sDMR	7453455	7453456	cg02866454	0.0409391	0.0382241	0.0434423	0.0397213	0.0473245		0.0647516	0.356256
10	SFMBT2	Mouse non-canonical sDMR	7453471	7453472	cg16818993	0.0447659	0.0448048	0.0477405	0.0439628	0.0405635		0.0419311	0.256189
10	SFMBT2	Mouse non-canonical sDMR	7453507	7453508	cg07423571	0.151562	0.158089	0.162075	0.15247	0.150466		0.0888719	0.221865
10	SFMBT2	Mouse non-canonical sDMR	7453871	7453872	cg03031609	0.015977	0.015502	0.0340878	0.0222539	0.0217144		0.0755364	0.298861
10	SFMBT2	Mouse non-canonical sDMR	7454542	7454543	cg19625921	0.162808	0.183178	0.0282207	0.0312417	0.030773		0.22566	0.254361
10	SFMBT2	Mouse non-canonical sDMR	7454561	7454562	cg02353184	0.121252	0.130295	0.0255606	0.0276	0.027064		0.143017	0.457176
10	SFMBT2	Mouse non-canonical sDMR	7454759	7454760	cg03237648	0.292096	0.305282	0.100355	0.102223	0.0965131		0.43931	0.448601
10	SFMBT2	Mouse non-canonical sDMR	7455338	7455339	cg01514490	0.297061	0.361304	0.0623028	0.0847301	0.117996		0.261927	0.126532
10	SFMBT2	Mouse non-canonical sDMR	7455518	7455519	cg06220761	0.586192	0.667195	0.12938	0.312018	0.401687		0.0565645	0.108806
10	SFMBT2	Mouse non-canonical sDMR	7455714	7455715	cg22784595	0.707196	0.759889	0.164115	0.494661	0.698876		0.0570225	0.077191
12	SLC38A1	Rat non-canonical sDMR	46657552	46657553	cg06793294	0.504524	0.4292	0.904514	0.819392	0.899792		0.133157	0.189024
12	SLC38A1	Rat non-canonical sDMR	46660255	46660256	cg15951740	0.356311	0.429837	0.873083	0.533224	0.134013		0.0797653	0.0653386
12	SLC38A1	Rat non-canonical sDMR	46660306	46660307	cg17995119	0.156249	0.117946	0.511151	0.186844	0.0559875		0.034387	0.0441088
12	SLC38A1	Rat non-canonical sDMR	46660338	46660339	cg09199323	0.25991	0.230866	0.714108	0.418101	0.0989279		0.0403851	0.0499603
12	SLC38A1	Rat non-canonical sDMR	46660469	46660470	cg16802137	0.407266	0.453442	0.850966	0.57295	0.196753		0.036899	0.041185
12	SLC38A1	Rat non-canonical sDMR	46660749	46660750	cg09325156	0.168804	0.114459	0.530392	0.347679	0.0827794		0.0406589	0.0655694
12	SLC38A1	Rat non-canonical sDMR	46660893	46660894	cg07073410	0.0635727	0.0445602	0.210262	0.0926021	0.0393288		0.0344701	0.0398699
12	SLC38A1	Rat non-canonical sDMR	46661305	46661306	cg00808740	0.0552163	0.0473821	0.131523	0.0564683	0.0437591		0.0371729	0.05309
12	SLC38A1	Rat non-canonical sDMR	46661551	46661552	cg05074644	0.0619737	0.0467564	0.202147	0.0678033	0.0464907		0.0299946	0.033799
12	SLC38A1	Rat non-canonical sDMR	46661563	46661564	cg06050385	0.0572254	0.0472301	0.135382	0.0636203	0.0540346		0.0622017	0.0622122
12	SLC38A1	Rat non-canonical sDMR	46661584	46661585	cg11834909	0.0299635	0.0267613	0.0570642	0.0329663	0.0269318		0.0224886	0.0181724
12	SLC38A1	Rat non-canonical sDMR	46661718	46661719	cg26446449	0.0897905	0.0864325	0.100051	0.0891138	0.0865043		0.083901	0.11615
12	SLC38A1	Rat non-canonical sDMR	46661798	46661799	cg17956491	0.0437608	0.0446649	0.0579249	0.0397249	0.0406315		0.0499755	0.0400942
12	SLC38A1	Rat non-canonical sDMR	46661823	46661824	cg07083785	0.0267204	0.0268414	0.0321742	0.0291536	0.0257125		0.0317248	0.0421904
12	SLC38A1	Rat non-canonical sDMR	46661865	46661866	cg21690819	0.0345827	0.0330313	0.0361177	0.0334946	0.0336951		0.0229154	0.0380655
12	SLC38A1	Rat non-canonical sDMR	46661955	46661956	cg23414875	0.0328184	0.0319276	0.0318162	0.0326294	0.0324391		0.0413707	0.0473128
12	SLC38A1	Rat non-canonical sDMR	46661959	46661960	cg00024244	0.0309266	0.0306909	0.0281016	0.0275848	0.030369		0.0338074	0.0308238
12	SLC38A1	Rat non-canonical sDMR	46662293	46662294	cg05296434	0.0296132	0.0289092	0.0304669	0.0290575	0.0300122		0.0319989	0.038455
12	SLC38A1	Rat non-canonical sDMR	46662421	46662422	cg17726022	0.0235073	0.0220024	0.0233501	0.0237499	0.023538		0.0349683	0.039691
12	SLC38A1	Rat non-canonical sDMR	46662743	46662744	cg16469386	0.0224932	0.0213539	0.0230451	0.0236095	0.0213159		0.0393723	0.0254113
12	SLC38A1	Rat non-canonical sDMR	46662795	46662796	cg08228208	0.0114021	0.0108881	0.0110486	0.0112386	0.011132		0.0142419	0.0125558
12	SLC38A1	Rat non-canonical sDMR	46662859	46662860	cg24698407	0.0103959	0.0104212	0.0089898	0.00906367	0.00995896		0.0147429	0.00802002
12	SLC38A1	Rat non-canonical sDMR	46662863	46662864	cg17696724	0.0233534	0.0224375	0.0216916	0.0231117	0.0229163		0.015612	0.0118701
12	SLC38A1	Rat non-canonical sDMR	46663270	46663271	cg09327770	0.0152032	0.0147255	0.0154474	0.0144542	0.0153533		0.0175271	0.0183339
12	SLC38A1	Rat non-canonical sDMR	46663281	46663282	cg24795297	0.0546139	0.050055	0.0607374	0.0592357	0.0582301		0.0230631	0.0243298
12	SLC38A1	Rat non-canonical sDMR	46663361	46663362	cg00906943	0.0343129	0.0342628	0.0466891	0.0489091	0.0340078		0.0423584	0.0377848
12	SLC38A1	Rat non-canonical sDMR	46663407	46663408	cg05133578	0.104608	0.0956346	0.203005	0.109411	0.0725989		0.0762846	0.0876042
12	SLC38A1	Rat non-canonical sDMR	46663694	46663695	cg17090968	0.724233	0.82127	0.717416	0.258931	0.0961468		0.0245669	0.0252312
12	SLC38A1	Rat non-canonical sDMR	46663900	46663901	cg15306126	0.53359	0.590651	0.514312	0.0746675	0.0991572		0.0250963	0.033119
12	SLC38A1	Rat non-canonical sDMR	46663902	46663903	cg16312655	0.717315	0.796788	0.761848	0.0851488	0.160064		0.0356649	0.027266
12	SLC38A1	Rat non-canonical sDMR	46664096	46664097	cg23031196	0.758507	0.780371	0.77611	0.151918	0.542035		0.0476553	0.0461126
12	SLC38A4	Mouse non-canonical sDMR	47219626	47219627	cg15584813	0.0902842	0.0804527	0.0964285	0.131579	0.18904		0.112453	0.108281
12	SLC38A4	Mouse non-canonical sDMR	47219737	47219738	cg11146691	0.0327037	0.0309446	0.0310151	0.0364826	0.0433457		0.0156774	0.0182696
12	SLC38A4	Mouse non-canonical sDMR	47219793	47219794	cg17501823	0.0249431	0.0222768	0.0213232	0.0260297	0.0272779		0.0209962	0.0144474
12	SLC38A4	Mouse non-canonical sDMR	47219841	47219842	cg07601320	0.0338793	0.0312868	0.0344473	0.0920996	0.0666787		0.0521437	0.0590473
12	SLC38A4	Mouse non-canonical sDMR	47219877	47219878	cg11331445	0.0292964	0.028476	0.0280111	0.0752772	0.0646437		0.0357145	0.0544678
12	SLC38A4	Mouse non-canonical sDMR	47219920	47219921	cg14671384	0.055298	0.0338384	0.0547613	0.184423	0.195866		0.0419963	0.00725209
12	SLC38A4	Mouse non-canonical sDMR	47219956	47219957	cg18064171	0.27556	0.246671	0.276203	0.459415	0.402295		0.214507	0.0860279
12	SLC38A4	Mouse non-canonical sDMR	47220045	47220046	cg11177839	0.625276	0.656983	0.601483	0.603213	0.701687		0.55921	0.630108
12	SLC38A4	Mouse non-canonical sDMR	47220092	47220093	cg04094478	0.555116	0.589502	0.567372	0.497673	0.675917		0.313989	0.192859
12	SLC38A4	Mouse non-canonical sDMR	47220197	47220198	cg26127231	0.869755	0.876346	0.887246	0.862685	0.897623		0.906173	0.776469
12	SLC38A4	Mouse non-canonical sDMR	47221046	47221047	cg27303674	0.865089	0.86666	0.869843	0.774249	0.909092		0.861433	0.477633
12	SLC38A4	Mouse non-canonical sDMR	47224649	47224650	cg27161197	0.796071	0.840502	0.776527	0.588318	0.458918		0.821609	0.64389
12	SLC38A4	Mouse non-canonical sDMR	47224823	47224824	cg24452591	0.459372	0.532729	0.189065	0.179127	0.0924662		0.534563	0.40518
12	SLC38A4	Mouse non-canonical sDMR	47224954	47224955	cg22868282	0.402646	0.471484	0.0367985	0.046162	0.0393798		0.819491	0.621234
12	SLC38A4	Mouse non-canonical sDMR	47225449	47225450	cg00719651	0.620818	0.653496	0.102277	0.120199	0.114915		0.669302	0.542746
12	SLC38A4	Mouse non-canonical sDMR	47225979	47225980	cg09792000	0.52297	0.61315	0.104772	0.328584	0.38287		0.373543	0.308874
12	SLC38A4	Mouse non-canonical sDMR	47226005	47226006	cg08005660	0.62417	0.674878	0.0782107	0.144651	0.248791		0.331111	0.264536
12	SLC38A4	Mouse non-canonical sDMR	47226029	47226030	cg12075247	0.685606	0.769933	0.110084	0.323359	0.427297		0.690749	0.424433
12	SLC38A4	Mouse non-canonical sDMR	47226255	47226256	cg12091498	0.399773	0.427151	0.196295	0.260415	0.260252		0.50706	0.372203
12	SLC38A4	Mouse non-canonical sDMR	47226301	47226302	cg07288557	0.741593	0.792648	0.626682	0.58767	0.539588		0.709832	0.51853
12	SLC38A4	Mouse non-canonical sDMR	47226453	47226454	cg08730239	0.626801	0.696906	0.435121	0.474079	0.562965		0.440669	0.267093
12	SLC38A4	Mouse non-canonical sDMR	47228121	47228122	cg08284985	0.891204	0.897278	0.87748	0.842474	0.920371		0.888794	0.630269
14	SMOC1	Mouse non-canonical sDMR	70345801	70345802	cg19302300	0.366365	0.387493	0.539687	0.227085	0.299954		0.0536463	0.0502789
14	SMOC1	Mouse non-canonical sDMR	70345898	70345899	cg10979891	0.163492	0.132877	0.343103	0.151884	0.179211		0.0549154	0.3854
14	SMOC1	Mouse non-canonical sDMR	70345911	70345912	cg12943115	0.202737	0.150775	0.438201	0.194839	0.182342		0.133157	0.497456
14	SMOC1	Mouse non-canonical sDMR	70346036	70346037	cg22226273	0.028115	0.0340009	0.0432413	0.023644	0.0208176		0.00324975	0.0224953
14	SMOC1	Mouse non-canonical sDMR	70346059	70346060	cg08754456	0.098723	0.0993438	0.150021	0.0731507	0.0680688		0.0444946	0.1851
14	SMOC1	Mouse non-canonical sDMR	70346072	70346073	cg10983327	0.0413662	0.0435831	0.0669659	0.0278863	0.0255963		0.144972	0.497794
14	SMOC1	Mouse non-canonical sDMR	70346221	70346222	cg15996043	0.0356907	0.0476009	0.0297406	0.023409	0.0226006		0.014364	0.0610807
14	SMOC1	Mouse non-canonical sDMR	70346413	70346414	cg15239123	0.126849	0.121203	0.13145	0.0806275	0.0619719		0.0672882	0.18216
14	SMOC1	Mouse non-canonical sDMR	70346417	70346418	cg19504005	0.138031	0.128134	0.178481	0.0986211	0.0793469		0.0682897	0.242312
14	SMOC1	Mouse non-canonical sDMR	70346477	70346478	cg15724184	0.116896	0.118498	0.125724	0.0862188	0.0672322		0.112105	0.466134
14	SMOC1	Mouse non-canonical sDMR	70346798	70346799	cg10077401	0.0398975	0.0457057	0.0322905	0.0319867	0.0324292		0.0270538	0.0206151
14	SMOC1	Mouse non-canonical sDMR	70346849	70346850	cg19741688	0.0370372	0.0402516	0.0278683	0.0286878	0.0284344		0.0548151	0.118472
14	SMOC1	Mouse non-canonical sDMR	70346909	70346910	cg18950693	0.0770682	0.0851129	0.0591757	0.0682073	0.0708312		0.0659262	0.196123
14	SMOC1	Mouse non-canonical sDMR	70346984	70346985	cg13023701	0.0287458	0.0303746	0.0262523	0.0259447	0.0373871		0.0433939	0.0400145
14	SMOC1	Mouse non-canonical sDMR	70347833	70347834	cg01099024	0.365478	0.352475	0.0565796	0.125164	0.419111		0.0709002	0.117417
14	SMOC1	Mouse non-canonical sDMR	70348104	70348105	cg09998189	0.494479	0.537896	0.0882505	0.123142	0.164061		0.0608568	0.088536
14	SMOC1	Mouse non-canonical sDMR	70348461	70348462	cg04913114	0.80264	0.831752	0.518671	0.599021	0.677512		0.0896549	0.0932495
18	ZNF516_region2	Rat non-canonical sDMR	74154105	74154106	cg09323570	0.700991	0.630962	0.901701	0.894237	0.889888		0.396696	0.347244
18	ZNF516	Rat non-canonical sDMR	74154260	74154261	cg24530271	0.547031	0.487999	0.861731	0.836316	0.845198		0.144527	0.191359
18	ZNF516_region1	Rat non-canonical sDMR	74202887	74202888	cg15531009	0.0628916	0.0631223	0.02828	0.0284889	0.0332283		0.0424927	0.237107
18	ZNF516_region1	Rat non-canonical sDMR	74203038	74203039	cg26552784	0.0173807	0.0169801	0.0160089	0.0167249	0.016794		0.0181314	0.272173
18	ZNF516_region1	Rat non-canonical sDMR	74203484	74203485	cg05321809	0.0492549	0.0575939	0.0392899	0.0465414	0.0368684		0.131646	0.348781
18	ZNF516_region1	Rat non-canonical sDMR	74203659	74203660	cg23559352	0.0256344	0.0250174	0.0230294	0.0243653	0.0230217		0.015966	0.0648659
18	ZNF516_region1	Rat non-canonical sDMR	74203769	74203770	cg04663622	0.068746	0.0873449	0.023097	0.0266573	0.0228713		0.0545138	0.276763
18	ZNF516_region1	Rat non-canonical sDMR	74204120	74204121	cg04011206	0.124482	0.144981	0.0410746	0.0443803	0.0463277		0.0859448	0.352443
18	ZNF516_region1	Rat non-canonical sDMR	74204135	74204136	cg25881719	0.0519768	0.0683822	0.00885779	0.0101885	0.00960629		0.0424387	0.468595
18	ZNF516_region1	Rat non-canonical sDMR	74204830	74204831	cg17940198	0.031078	0.0345766	0.0235665	0.0254603	0.0235736		0.0339789	0.0441362
18	ZNF516_region1	Rat non-canonical sDMR	74205978	74205979	cg07727180	0.0823289	0.109339	0.036077	0.0418207	0.0381704		0.0536854	0.266192
18	ZNF516_region1	Rat non-canonical sDMR	74206503	74206504	cg06862474	0.361116	0.377421	0.0689689	0.0868705	0.0829653		0.280816	0.455703
18	ZNF516_region1	Rat non-canonical sDMR	74206722	74206723	cg02033141	0.086046	0.0937496	0.0186923	0.0221282	0.0195498		0.378664	0.447697
18	ZNF516_region1	Rat non-canonical sDMR	74206892	74206893	cg13950442	0.196403	0.192499	0.0298226	0.0360043	0.0314073		0.120668	0.513261
18	ZNF516_region1	Rat non-canonical sDMR	74206912	74206913	cg09797312	0.202835	0.205079	0.0397178	0.0480197	0.0440388		0.295681	0.520395
18	ZNF516	Rat non-canonical sDMR	74207438	74207439	cg13432012	0.0452758	0.0563685	0.0236021	0.024279	0.0237355		0.0637323	0.350905
18	ZNF516	Rat non-canonical sDMR	74207551	74207552	cg22992588	0.0499372	0.0584088	0.0295604	0.0309459	0.0265423		0.0305401	0.0850915
18	ZNF516_region1	Rat non-canonical sDMR	74208063	74208064	cg07191393	0.0347771	0.0439027	0.0250384	0.0265028	0.0232483		0.0933097	0.0907293
18	ZNF516_region1	Rat non-canonical sDMR	74208293	74208294	cg06650914	0.0947204	0.116426	0.0285727	0.0480715	0.0235927		0.044809	0.201251
18	ZNF516_region1	Rat non-canonical sDMR	74208345	74208346	cg00234446	0.035817	0.0392957	0.0242447	0.0265884	0.0249333		0.0152464	0.0184123
18	ZNF516_region1	Rat non-canonical sDMR	74208357	74208358	cg14901232	0.0327235	0.0323012	0.0281354	0.0295152	0.0287719		0.0226537	0.028937
18	ZNF516_region1	Rat non-canonical sDMR	74209008	74209009	cg25583086	0.796195	0.724498	0.940321	0.801083	0.940621		0.447718	0.226187
20	ZFP64	Rat non-canonical sDMR	50792666	50792667	cg00032173	0.521191	0.465734	0.933306	0.916385	0.907444		0.480973	0.056328
20	ZFP64	Rat non-canonical sDMR	50792674	50792675	cg20266372	0.685414	0.613193	0.948147	0.944952	0.947266		0.505819	0.0461195
20	ZFP64	Rat non-canonical sDMR	50792681	50792682	cg06339548	0.558696	0.502349	0.882488	0.823529	0.907755		0.508618	0.0595345
20	ZFP64	Rat non-canonical sDMR	50792952	50792953	cg18534300	0.612896	0.530096	0.939452	0.933919	0.931503		0.40921	0.0436506
20	ZFP64	Rat non-canonical sDMR	50793842	50793843	cg27509634	0.914496	0.923234	0.918348	0.890639	0.934953		0.500313	0.254725
20	ZFP64_region3	Rat non-canonical sDMR	50793859	50793860	cg21573258	0.918419	0.921842	0.921053	0.887498	0.934703		0.600307	0.353747
20	ZFP64_region1	Rat non-canonical sDMR	50806948	50806949	cg22463231	0.760013	0.735911	0.532482	0.687636	0.832996		0.171154	0.190708
20	ZFP64_region1	Rat non-canonical sDMR	50807767	50807768	cg00586889	0.047038	0.0506288	0.0476403	0.0500076	0.0456407		0.067333	0.0663771
20	ZFP64	Rat non-canonical sDMR	50808205	50808206	cg23052081	0.0545354	0.0638367	0.0583338	0.0594073	0.0589299		0.0843069	0.108727
20	ZFP64	Rat non-canonical sDMR	50808336	50808337	cg03228312	0.036115	0.0374397	0.0361042	0.0372183	0.0333127		0.0427648	0.0500081
20	ZFP64	Rat non-canonical sDMR	50808350	50808351	cg04426832	0.0292509	0.0283185	0.0278749	0.0290514	0.0285019		0.0220796	0.0115576
20	ZFP64	Rat non-canonical sDMR	50808543	50808544	cg00710617	0.0209844	0.0200733	0.0194913	0.0208799	0.0199926		0.00965195	0.0123724
20	ZFP64	Rat non-canonical sDMR	50808547	50808548	cg03143876	0.0127991	0.0103841	0.00979163	0.0130988	0.0118424		0.0166158	0.0148157
20	ZFP64	Rat non-canonical sDMR	50808572	50808573	cg20840680	0.0355625	0.0343875	0.0338646	0.0348663	0.0344295		0.0192792	0.0205839
20	ZFP64	Rat non-canonical sDMR	50808668	50808669	cg04154929	0.0181651	0.0170239	0.0167604	0.017076	0.0166616		0.00749747	0.0113607
20	ZFP64	Rat non-canonical sDMR	50808695	50808696	cg27479134	0.0274146	0.0257237	0.0253699	0.0267495	0.0265214		0.0146564	0.0173164
20	ZFP64	Rat non-canonical sDMR	50808697	50808698	cg11028950	0.0165754	0.0154155	0.0150789	0.0161563	0.0153186		0.085176	0.0280811
20	ZFP64	Rat non-canonical sDMR	50808759	50808760	cg04542415	0.0251881	0.025398	0.0238114	0.0248515	0.0230183		0.0316992	0.0490731
20	ZFP64	Rat non-canonical sDMR	50808766	50808767	cg01685439	0.0288868	0.0294684	0.0306295	0.0318073	0.0299369		0.0458454	0.0416864
20	ZFP64	Rat non-canonical sDMR	50808824	50808825	cg21767402	0.057901	0.0577726	0.0564557	0.0583872	0.055404		0.0669169	0.0495423
20	ZFP64	Rat non-canonical sDMR	50808873	50808874	cg22490000	0.0423692	0.0455759	0.0458743	0.045187	0.0410896		0.0443911	0.0315643
20	ZFP64	Rat non-canonical sDMR	50809000	50809001	cg08899632	0.0257167	0.0263079	0.0269003	0.0246983	0.0256443		0.0534604	0.0333035

## Sheet: Candidates
Chromosome	Region	Candidate	hg19_start	hg19_end	ProbeID	Placenta	Troph	Stromal	Endothelial	Hofb		CT30	Mole2
2	GALNT13	LTR-fusion	154727554	154727555	cg02774630	0.381496	0.361399	0.361893	0.352128	0.569122		0.0333941	0.0926804
2	GALNT13	LTR-fusion	154727676	154727677	cg16165976	0.367277	0.344725	0.380722	0.371298	0.550004		0.0400886	0.0674945
2	GALNT13	LTR-fusion	154727925	154727926	cg21998983	0.237554	0.259791	0.0832338	0.0677157	0.0426005		0.0261007	0.0300127
2	GALNT13	LTR-fusion	154728210	154728211	cg07547000	0.0856558	0.0991934	0.0316039	0.0344752	0.0316532		0.0239696	0.0127398
2	GALNT13	LTR-fusion	154728234	154728235	cg14739151	0.137576	0.185922	0.0225107	0.0239085	0.0192348		0.018816	0.0140137
2	GALNT13	LTR-fusion	154728308	154728309	cg02593932	0.427329	0.469535	0.135775	0.172248	0.0970102		0.0221989	0.0275494
2	GALNT13	LTR-fusion	154728352	154728353	cg08919742	0.22194	0.236654	0.0642532	0.0677846	0.0567476		0.167341	0.395231
2	GALNT13	LTR-fusion	154728468	154728469	cg12079322	0.155424	0.225137	0.0220747	0.0231305	0.0218693		0.0875081	0.115483
2	GALNT13	LTR-fusion	154729189	154729190	cg25703346	0.182768	0.188191	0.0727336	0.0715239	0.0416165		0.0629478	0.069265
2	GALNT13	LTR-fusion	154729200	154729201	cg01011748	0.299449	0.288846	0.155621	0.139423	0.0530947		0.0612919	0.0621803
2	GALNT13	LTR-fusion	155232283	155232284	cg10176228	0.269358	0.306322	0.0635995	0.151151	0.39122		0.0859624	0.0700768
2	GALNT13	LTR-fusion	155248587	155248588	cg08236283	0.229983	0.162594	0.358897	0.308988	0.599261		0.0816937	0.0816255
2	GALNT13	LTR-fusion	155293862	155293863	cg10908528	0.433468	0.44466	0.544055	0.209967	0.126287		0.43653	0.178586
2	GALNT13	LTR-fusion	155295022	155295023	cg24157509	0.785669	0.768447	0.77948	0.776108	0.878486		0.351772	0.142309
2	GALNT13	LTR-fusion	155298070	155298071	cg01816720	0.540649	0.512472	0.476913	0.62302	0.844376		0.328761	0.070329
2	GALNT13	LTR-fusion	155307096	155307097	cg21214470	0.680058	0.594361	0.828805	0.798057	0.87202		0.0781759	0.144068
2	GALNT13	LTR-fusion	155309539	155309540	cg18311633	0.165474	0.130361	0.306774	0.260342	0.410584		0.703696	0.892835
2	SCHLAP1	LTR-fusion	181557617	181557618	cg18610267	0.852898	0.829578	0.873114	0.865762	0.880193		0.611956	0.46635
2	SCHLAP1	LTR-fusion	181570600	181570601	cg13357530	0.461512	0.348363	0.65827	0.728967	0.863787		0.634789	0.546032
2	SCHLAP1	LTR-fusion	181572544	181572545	cg13597893	0.347814	0.257284	0.632909	0.550113	0.429817		0.746448	0.713148
2	SCHLAP1	LTR-fusion	181588632	181588633	cg10666167	0.650654	0.629493	0.745756	0.156717	0.903005		0.348927	0.291587
2	SCHLAP1	LTR-fusion	181595521	181595522	cg23873904	0.334881	0.236684	0.574641	0.524089	0.814972		0.744829	0.737501
2	SCHLAP1	LTR-fusion	181598465	181598466	cg02774854	0.58442	0.449909	0.866153	0.87126	0.917305		0.814801	0.668407
2	SCHLAP1	LTR-fusion	181608151	181608152	cg15024822	0.43466	0.426994	0.269689	0.489359	0.677906		0.205397	0.293009
2	SCHLAP1	LTR-fusion	181612473	181612474	cg21101974	0.411062	0.338825	0.578992	0.594635	0.771258		0.783987	0.72867
4	SLC7A11_AS1	LTR-fusion	139011810	139011811	cg25663379	0.0436047	0.0445013	0.0335499	0.0406506	0.0380999		0.0261021	0.0383812
4	SLC7A11_AS1	LTR-fusion	139025515	139025516	cg20090187	0.834017	0.872054	0.550763	0.383708	0.927603		0.475323	0.445503
4	SLC7A11_AS1	LTR-fusion	139025564	139025565	cg20024732	0.668602	0.741102	0.260197	0.166786	0.8633		0.656472	0.368292
4	SLC7A11_AS1	LTR-fusion	139032786	139032787	cg15549983	0.664082	0.756006	0.44222	0.0851019	0.7461		0.565198	0.3227
4	SLC7A11_AS1	LTR-fusion	139052047	139052048	cg17894592	0.894956	0.902206	0.887042	0.899563	0.918349		0.300036	0.094924
4	SLC7A11_AS1	LTR-fusion	139052112	139052113	cg05299545	0.882505	0.887377	0.909671	0.806489	0.91225		0.433052	0.313626
4	SLC7A11_AS1	LTR-fusion	139052582	139052583	cg04418737	0.861146	0.849146	0.891362	0.884958	0.900993		0.285749	0.161642
5	C5ORF38	Candidate	2754016	2754017	cg10958362	0.142527	0.818776	0.876681	0.093522	0.111945		0.620083	0.740775
5	C5ORF38	Candidate	2754074	2754075	cg18652721	0.0595589	0.660353	0.804989	0.0499295	0.0476216		0.37734	0.236186
5	C5ORF38	Candidate	2754148	2754149	cg18693345	0.182247	0.861921	0.87708	0.187113	0.170511		0.305856	0.623787
5	C5ORF38	Candidate	2754240	2754241	cg26932441	0.279102	0.503367	0.551585	0.249576	0.264151		0.515988	0.570712
5	C5ORF38	Candidate	2754274	2754275	cg04509074	0.0384089	0.56886	0.689715	0.0443571	0.0281049		0.432766	0.405948
5	C5ORF38	Candidate	2754322	2754323	cg27144115	0.0865601	0.672951	0.76412	0.092145	0.0715086		0.990626	0.985486
5	C5ORF38	Candidate	2754753	2754754	cg21629500	0.0731612	0.713779	0.858864	0.0459066	0.0411015		0.727633	0.687842
5	C5ORF38	Candidate	2754894	2754895	cg23164183	0.065244	0.307748	0.574972	0.0634099	0.0610503		0.719554	0.675259
5	C5ORF38	Candidate	2755004	2755005	cg21999939	0.0592167	0.578052	0.719765	0.0659934	0.0416826		0.930643	0.953714
5	C5ORF38	Candidate	2755158	2755159	cg11337945	0.032527	0.549778	0.748264	0.0378538	0.0312433		0.964491	0.951468
5	C5ORF38	Candidate	2755376	2755377	cg23248357	0.028046	0.5062	0.680513	0.0345668	0.0177536		0.920096	0.966674
5	C5ORF38	Candidate	2755820	2755821	cg03075709	0.0735228	0.747998	0.826705	0.0668502	0.0652219		0.851545	0.916009
5	C5ORF38	Candidate	2755879	2755880	cg12281047	0.108753	0.698783	0.733855	0.0788629	0.0956827		0.769421	0.902861
5	C5ORF38	Candidate	2756005	2756006	cg12523526	0.0600291	0.646986	0.770613	0.0641925	0.0470336		0.614643	0.879135
5	C5ORF38	Candidate	2756101	2756102	cg03646189	0.458186	0.854382	0.872015	0.431639	0.418027		0.550187	0.911468
5	C5ORF38	Candidate	2756113	2756114	cg25113237	0.0472982	0.498883	0.658221	0.0463912	0.0365533		0.201213	0.429261
5	C5ORF38	Candidate	2756320	2756321	cg25037595	0.0688727	0.172103	0.197633	0.0623233	0.0671773		0.251794	0.654655
5	C5ORF38	Candidate	2756361	2756362	cg11601523	0.132953	0.435305	0.526741	0.153559	0.142648		0.0611878	0.177384
5	C5ORF38	Candidate	2757023	2757024	cg18341512	0.0603119	0.0937409	0.110135	0.0578162	0.0656208		0.073119	0.156237
5	C5ORF38	Candidate	2757137	2757138	cg25201511	0.078863	0.455613	0.576685	0.0810298	0.0762429		0.0180087	0.057249
5	C5ORF38	Candidate	2757221	2757222	cg05028087	0.0246258	0.254148	0.37745	0.0265373	0.0211293		0.0288635	0.049743
5	C5ORF38	Candidate	2757244	2757245	cg05659097	0.0464021	0.106812	0.170999	0.0473972	0.0466228		0.0402114	0.105924
5	C5ORF38	Candidate	2757457	2757458	cg27355724	0.122045	0.530529	0.671047	0.0733077	0.126856		0.069289	0.0647606
5	C5ORF38	Candidate	2757802	2757803	cg17965712	0.0842519	0.316976	0.403502	0.0386097	0.0972306		0.0404992	0.0561973
5	C5ORF38	Candidate	2757976	2757977	cg21982455	0.238736	0.123384	0.0911243	0.0915181	0.248086		0.0658738	0.0741105
5	C5ORF38	Candidate	2758088	2758089	cg24907814	0.335134	0.182373	0.109912	0.13591	0.348009		0.0658738	0.0741105
12	FAM101A	Candidate	124455049	124455050	cg02863252	0.72509	0.756221	0.812823	0.876866	0.543554		0.741099	0.628421
12	FAM101A	Candidate	124455724	124455725	cg22942760	0.903044	0.886456	0.879029	0.924512	0.723391		0.665715	0.622839
12	FAM101A	Candidate	124456214	124456215	cg16306996	0.0461784	0.041018	0.0403152	0.0404752	0.0268828		0.0315644	0.0301676
12	FAM101A	Candidate	124456291	124456292	cg19597478	0.0645396	0.0317989	0.0310433	0.0365624	0.0270094		0.0656775	0.237522
12	FAM101A	Candidate	124456300	124456301	cg13418173	0.0318256	0.0292364	0.0264316	0.033635	0.028084		0.035355	0.0645868
12	FAM101A	Candidate	124456591	124456592	cg26493932	0.0385094	0.0304054	0.0278408	0.0309215	0.029552		0.0692534	0.0467798
12	FAM101A	Candidate	124457257	124457258	cg12933804	0.0294031	0.0293982	0.0283472	0.0288479	0.0284532		0.0112603	0.0145694
12	FAM101A	Candidate	124457423	124457424	cg20739424	0.0212663	0.0223988	0.0206961	0.0197244	0.0198128		0.0232514	0.0231077
12	FAM101A	Candidate	124457431	124457432	cg18886739	0.0482402	0.0477514	0.0453587	0.0488743	0.04676		0.0411893	0.0384787
12	FAM101A	Candidate	124457669	124457670	cg09593767	0.037375	0.0598364	0.0510759	0.0567572	0.0439568		0.207273	0.0993089
12	FAM101A	Candidate	124457675	124457676	cg09286644	0.0887883	0.0924472	0.0887066	0.0838354	0.0854126		0.0181339	0.0286226
12	FAM101A	Candidate	124457941	124457942	cg19078769	0.0387138	0.0421093	0.0409346	0.0370727	0.0376781		0.0656622	0.0844177
12	FAM101A	Candidate	124458442	124458443	cg02252918	0.0323926	0.0326979	0.0335858	0.0336133	0.0310912		0.0420099	0.0515713
12	FAM101A	Candidate	124458574	124458575	cg07069406	0.0376251	0.0402069	0.0404496	0.0441851	0.0389204		0.0374015	0.041602
12	FAM101A	Candidate	124459490	124459491	cg00018739	0.94301	0.923793	0.933505	0.950298	0.764115		0.732411	0.639152
12	FAM101A	Candidate	124459702	124459703	cg11910151	0.795528	0.750445	0.756639	0.831143	0.748059		0.878205	0.864426
12	FAM101A	Candidate	124763095	124763096	cg19887319	0.81367	0.49056	0.513005	0.81811	0.21826		0.410684	0.528706
12	FAM101A	Candidate	124763232	124763233	cg04771295	0.613003	0.451747	0.505448	0.632208	0.117988		0.231079	0.45303
12	FAM101A	Candidate	124763658	124763659	cg25024515	0.946929	0.937726	0.942118	0.951492	0.860974		0.244338	0.53258
12	FAM101A	Candidate	124763800	124763801	cg25098479	0.703133	0.697551	0.712174	0.792075	0.609227		0.24724	0.262009
12	FAM101A	Candidate	124772640	124772641	cg16178907	0.855456	0.912593	0.917079	0.934418	0.900173		0.112155	0.282172
12	FAM101A	Candidate	124773103	124773104	cg16247207	0.745213	0.93071	0.936474	0.945052	0.943659		0.685731	0.77696
12	FAM101A	Candidate	124773139	124773140	cg13378340	0.634036	0.926437	0.933213	0.95408	0.920359		0.446391	0.521337
12	FAM101A	Candidate	124773236	124773237	cg25463779	0.489813	0.487689	0.482334	0.7815	0.428136		0.135513	0.145303
12	FAM101A	Candidate	124773668	124773669	cg26814987	0.274123	0.118848	0.0900332	0.447628	0.0342493		0.45561	0.607458
12	FAM101A	Candidate	124773870	124773871	cg22825473	0.525619	0.18386	0.0937526	0.526822	0.0588565		0.0749889	0.239853
12	FAM101A	Candidate	124773995	124773996	cg03608224	0.275214	0.111889	0.0682591	0.368376	0.0553543		0.0782908	0.0750943
12	FAM101A	Candidate	124774055	124774056	cg21453309	0.6359	0.292555	0.21681	0.628941	0.120951		0.271848	0.303262
12	FAM101A	Candidate	124774078	124774079	cg11658874	0.610562	0.214337	0.133445	0.605228	0.071252		0.116232	0.104955
12	FAM101A	Candidate	124776158	124776159	cg26516080	0.844021	0.640591	0.510222	0.855174	0.820011		0.470892	0.434159
12	FAM101A	Candidate	124776253	124776254	cg11261205	0.904849	0.798926	0.655267	0.913385	0.928101		0.679493	0.513513
12	FAM101A	Candidate	124777222	124777223	cg10278357	0.838861	0.844438	0.796913	0.944968	0.909376		0.699543	0.452783
12	FAM101A	Candidate	124778214	124778215	cg05454074	0.435749	0.335988	0.159573	0.917208	0.916311		0.0303721	0.0293079
12	FAM101A	Candidate	124778428	124778429	cg20772438	0.666023	0.358831	0.180499	0.903439	0.8833		0.0529703	0.0348109
12	FAM101A	Candidate	124779138	124779139	cg03185964	0.127734	0.336006	0.303393	0.510541	0.519825		0.120498	0.082047
12	FAM101A	Candidate	124779144	124779145	cg03159409	0.0653818	0.156261	0.163589	0.374657	0.405378		0.0521769	0.0397815
12	FAM101A	Candidate	124779228	124779229	cg09944659	0.127479	0.409941	0.419309	0.647432	0.57167		0.141575	0.0954301
12	FAM101A	Candidate	124779532	124779533	cg27504292	0.0480472	0.15036	0.186521	0.0638543	0.0527024		0.0934326	0.030642
12	FAM101A	Candidate	124780030	124780031	cg02445042	0.0407334	0.0435258	0.0428804	0.0413927	0.0399764		0.0350569	0.0593252
12	FAM101A	Candidate	124780053	124780054	cg04097082	0.0640687	0.0671487	0.0587536	0.0638881	0.0641145		0.0593862	0.137767
12	FAM101A	Candidate	124780059	124780060	cg10436216	0.0259805	0.0275088	0.0246557	0.0250659	0.0261415		0.0363688	0.0814656
12	FAM101A	Candidate	124780809	124780810	cg20337996	0.166661	0.728867	0.762087	0.515072	0.443201		0.450677	0.355679
12	FAM101A	Candidate	124781038	124781039	cg14474520	0.103627	0.657499	0.762828	0.291807	0.355604		0.573887	0.495257
19	NUDT19	Candidate	33182179	33182180	cg08370949	0.660638	0.712366	0.728922	0.709492	0.676934		0.785587	0.664524
19	NUDT19	Candidate	33182216	33182217	cg08995655	0.923469	0.927312	0.927095	0.932656	0.931333		0.677591	0.588611
19	NUDT19	Candidate	33182526	33182527	cg02283691	0.0510717	0.372051	0.427312	0.0879308	0.0504511		0.720947	0.760149
19	NUDT19	Candidate	33182624	33182625	cg00830526	0.0540498	0.411297	0.443842	0.06165	0.0398941		0.849175	0.791157
19	NUDT19	Candidate	33182713	33182714	cg27628601	0.0275783	0.441508	0.463259	0.0331561	0.0175901		0.9206	0.887147
19	NUDT19	Candidate	33182722	33182723	cg18693421	0.0432704	0.531389	0.586169	0.0682484	0.0317067		0.68961	0.69684
19	NUDT19	Candidate	33182834	33182835	cg07201929	0.144461	0.471573	0.490096	0.162773	0.104656		0.78463	0.766823
19	NUDT19	Candidate	33183187	33183188	cg21518056	0.0903254	0.492384	0.525448	0.0965168	0.0555592		0.355745	0.371601
