# Supplementary material for: Non-canonical imprinting, manifesting as post-fertilization placenta-specific parent-of-origin dependent methylation, is not conserved in humans
Source: Hum Mol Genet. 2025 Jan 17;34(7):626–38. doi: 10.1093/hmg/ddaf009 (PMC11924184; doi:10.1093/hmg/ddaf009)
Supplement: Supplementary_Table_S5_Daskeviciute_HMG-2024-CE-00429_ddaf009 [file supplementary_table_s5_daskeviciute_hmg-2024-ce-00429_ddaf009.xlsx]

## Sheet: Ub gDMRs
Imprinted DMR	Position_GRCh37/hg19	CpGs
PPIEL:Ex1-DMR	chr1:g.40024971-40025415	96
DIRAS3:Ex2-DMR	chr1:g.68512539-68513063	31
DIRAS3:TSS-DMR	chr1:g.68515788-68517273	54
ZDBF2/GPR1:IG-DMR	chr2:g.207116070-207136184	352
NAP1L5:TSS-DMR	chr4:g.89618324-89619236	52
VTRNA2-1:DMR	chr5:g.135414858-135416613	76
FAM50B:TSS-DMR	chr6:g.3849095-3850106	64
PLAGL1:alt-TSS-DMR	chr6:g.144328421-144329887	127
IGF2R:Int2-DMR	chr6:g.160426951-160427501	47
WDR27:Int13-DMR	chr6:g.170054730-170055332	39
GRB10:alt-TSS-DMR	chr7:g.50849168-50850870	148
PEG10:TSS-DMR	chr7:g.94285642-94287242	82
MEST:alt-TSS-DMR	chr7:g.130130122-130133110	202
SVOPL:alt-TSS-DMR	chr7:g.138348384-138348981	77
HTR5A:TSS-DMR	chr7:g.154862770-154863381	48
ERLIN2:Int6-DMR	chr8:g.37605359-37605978	42
PEG13:TSS-DMR	chr8:g.141108607-141111080	157
FANCC:Int1-DMR	chr9:g.98075481-98075492	33
INPP5F:Int2-DMR	chr10:g.121578137-121578639	73
H19/IGF2:IG-DMR	chr11:g.2019079-2024126	215
KCNQ1OT1:TSS-DMR	chr11:g.2720229-2722258	179
RB1:Int2-DMR	chr13:g.48892551-48895478	164
SNURF:TSS-DMR	chr15:g.25200253-25201732	80
IGF1R:Int2-DMR	chr15:g.99408958-99409506	34
ZNF597:3' DMR	chr16:g.3481970-3482078	37
ZNF331:alt-TSS-DMR1	chr19:g.54040774-54042165	109
ZNF331:alt-TSS-DMR2	chr19:g.54057208-54058085	75
PEG3:TSS-DMR	chr19:g.57349204-57353128	190
MCTS2P:TSS-DMR	chr20:g.30134929-30135362	35
NNAT:TSS-DMR	chr20:g.36148604-36150061	110
L3MBTL1:alt-TSS-DMR	chr20:g.42142417-42143502	62
GNAS-NESP:TSS-DMR	chr20:g.57414039-57418015	237
GNAS-AS1:TSS-DMR	chr20:g.57425979-57428032	109
GNAS-XL:Ex1-DMR	chr20:g.57429277-57431303	163
GNAS A/B:TSS-DMR	chr20:g.57463265-57465175	193
WRB:alt-TSS-DMR	chr21:g.40757691-40758208	50
SNU13:alt-TSS-DMR	chr22:g.42077939-42078365	55
	Av	105.324
	SD	72.9791

## Sheet: PL-specific gDMRs
DMR	seqnames	start	end	width	CpGs
THAP3	chr1	6685554	6686900	1347	59
AGO1	chr1	36348678	36351041	2364	84
TTC39A	chr1	51796019	51797237	1219	87
PCSK9	chr1	55504790	55507049	2260	125
TGFBR3	chr1	92371204	92372672	1469	37
G0S2,RP1-28O10.1	chr1	209847680	209849302	1623	72
PROSER2-AS1	chr10	11934845	11936937	2093	85
JMJD1C,JMJD1C-AS1	chr10	65221271	65225444	4174	155
AIFM2	chr10	71891605	71893315	1711	91
FGF8	chr10	103533860	103537185	3326	217
CPXM2	chr10	125649958	125652421	2464	112
FAM196A	chr10	128992295	128996474	4180	230
CYB5R2	chr11	7693877	7696363	2487	125
MIR5691,SCUBE2	chr11	9111674	9112773	1100	123
MRVI1-AS1,RNF141	chr11	10560091	10564029	3939	107
ZC3H12C	chr11	109962046	109966240	4195	216
ST8SIA1	chr12	22486690	22488547	1858	153
N4BP2L1	chr13	33000750	33003730	2981	147
ATXN8OS,KLHL1	chr13	70678609	70683624	5016	87
ITGBL1	chr13	102104707	102106246	1540	38
FGF14	chr13	102568126	102569981	1856	157
AL163953.3	chr14	53684498	53685479	982	28
RGMA	chr15	93614288	93617030	2743	155
CMTM3	chr16	66637337	66640186	2850	196
ZFP90	chr16	68572176	68574654	2479	120
FAM20A	chr17	66595379	66598658	3280	162
EMILIN2	chr18	2905116	2906995	1880	168
ZNF396	chr18	32956700	32958649	1950	98
AC005943.4,MBD3	chr19	1583913	1585862	1950	125
DNMT1	chr19	10304096	10305415	1320	110
ZNF714	chr19	21260967	21264948	3982	37
ZNF730	chr19	23299839	23301550	1712	60
MYH14	chr19	50713660	50714515	856	56
TMEM17	chr2	62733299	62734454	1156	83
GPR1-AS	chr2	207067279	207069384	2106	76
ADD2	chr2	70994590	70995229	640	53
DOCK10	chr2	225906301	225908840	2540	143
ACTL10	chr20	32253872	32256071	2200	154
ZHX3	chr20	39944425	39946301	1877	133
ZFP64	chr20	50791443	50793859	2417	74
CYP24A1	chr20	52788534	52792224	3691	161
DSCAM	chr21	42217239	42220399	3161	120
CABIN1	chr22	24551280	24553640	2361	140
MCCC1	chr3	182815725	182822410	6686	69
FGF12	chr3	192124589	192127412	2824	217
MFI2-AS1	chr3	196728281	196731463	3183	244
SH3BP2	chr4	2819393	2820378	986	103
PPP2R2C	chr4	6422230	6423761	1532	35
GRID2,RP11-9B6.1	chr4	93225276	93227244	1969	113
BANK1	chr4	102711842	102713967	2126	58
FAM149A	chr4	187064415	187066853	2439	141
PIK3R1	chr5	67583849	67585202	1354	58
TTC37	chr5	94891623	94893759	2137	29
CTD-2154I11.2,RHOBTB3	chr5	95066854	95069104	2251	154
NUDT12	chr5	102898002	102899838	1837	56
PURA	chr5	139493865	139494366	502	41
EIF4E1B,MIR4281,SNCB	chr5	176055855	176058096	2242	154
CD83	chr6	14115948	14118251	2304	120
AIM1	chr6	106957507	106961973	4467	211
THSD7A	chr7	11870826	11871746	921	41
AC005281.2,SCIN	chr7	12610078	12611415	1338	80
AGBL3	chr7	134670012	134671987	1976	79
PRKAG2	chr7	151329303	151331038	1736	163
ZFAT	chr8	135709191	135710250	1060	45
GLIS3,RP11-358M14.2	chr9	4297968	4300144	2177	227
DNAJB5	chr9	34988892	34990144	1253	84
DCAF10	chr9	37799693	37803719	4027	158
				Av	114.015
				SD	56.4416

## Sheet: mouse_rat non-canonical
Mouse DMR	seqnames	start	end	width	CpGs
Sfmbt2	chr2	10367148	10372154	5007	98
Jade1	chr3	41554764	41557264	2501	68
Gab1	chr8	80858516	80859945	1430	38
Platr20	Chr11	5121901	51221873	2773	56
Smoc1	chr12	81026002	81028791	2790	119
Slc38a4	chr15	97054172	97056904	2733	107
Xist	ChrX	103481033	103483845	2813	99
Rat DMR	seqnames	start	end	width	CpGs
Zfp64	chr3	165741613	165742004	432	29
slc38a1	chr7	138029500	138031032	1533	54
Rpl391	chr10	5533465	5533932	412	19
Zfp516	chr18	79768218	79770430	2213	175
				Av	78.3636
				SD	46
