# Supplementary material for: Non-canonical imprinting, manifesting as post-fertilization placenta-specific parent-of-origin dependent methylation, is not conserved in humans
Source: Hum Mol Genet. 2025 Jan 17;34(7):626–38. doi: 10.1093/hmg/ddaf009 (PMC11924184; doi:10.1093/hmg/ddaf009)
Supplement: Supplementary_Table_S7_Daskeviciute_HMG-2024-CE-00429_ddaf009 [file supplementary_table_s7_daskeviciute_hmg-2024-ce-00429_ddaf009.xlsx]

## Sheet: Sheet1
Chromosome	Start	End	length	Associated gene	CpG status	Germline methylation	Tissue methylation	Placenta methylation
chr1	7831545	7831946	402	VAMP3	Promoter CpG island	unmethylated in germline	unmethylated in somatic tssues	50% in placenta
chr1	65731247	65731917	352	DNAJC6	Promoter CpG island	unmethylated in germline	unmethylated in somatic tssues	50% in placenta
chr1	150693157	150693574	418	HORMAD1	Promoter CpG island	unmethylated in germline	methylated somatic tssues	50% in placenta
chr10	22542495	22542739	245	LOC100130992	CpG island	unmethylated in germline	mixed methylation in somatic tissues	~50% in placenta
chr10	30818223	30818789	567	MAP3K8 (~ 60 kb upstream); LYZL2 (~70 kb downstream)		unmethylated in germline	mixed methylation in somatic tissues	~50% in placenta
chr10	42737514	42737721	208	LOC441666 (~100 kb downstream)	CpG island	unmethylated in germline	mixed methylation in somatic tisues	~50% in placenta
chr10	105344237	105344672	436	NEURL	Intragenic CpG island	unmethylated in germline	mixed methylation in somatic tissues	~50% in placenta
chr12	30975622	30976292	671	LINC00941(~ 20kb upstream)	CpG island	unmethylated in germline	mixed methylation in somatic tissues	~50% in placenta
chr12	34260765	34261080	316	ALG10 (~60kb upstream)	CpG island	unmethylated in germline	mixed methylation in somatic tissues	~50% in placenta
chr12	38557243	38557699	457	ALG10B (more than 100kb downstream)	CpG island	unmethylated in germline	methylated in somatic tissues	~50% in placenta
chr12	42326413	42326842	430	GXYLT1(~100 kb downstream)		unmethylated in germline	unmethylation in somatic tissues	~50% in placenta
chr12	43944556	43944956	401	ADAMTS20	Promoter CpG island	unmethylated in germline	methylated in somatic tissues	~50% in placenta
chr12	47224997	47225309	313	SLC38A4 (~5kb ipstream)	CpG island	unmethylated in germline	unmethylated in somatic tissues	~60% in placenta
chr12	52215471	52215925	455	FIGNL2	CpG island (3'UTR)	unmethylated in germline	methylated in somatic tissues	~50% in placenta
chr12	52408713	52408885	173	GRASP	Promoter CpG island shore	unmethylated in germline	methylated in somatic tissues	~50% in placenta
chr12	52652109	52652561	453	KRT121P, KRT86	Promoter CpG island	unmethylated in germline	mixed methylation in somatic tissues	~50% in placenta
chr12	52750120	52750336	217	KRT85 (~5kb downstream)		unmethylated in germline	methylated in somatic tissues	~50% in placenta
chr12	54447668	54448091	424	HOXC4	Promoter CpG island	unmethylated in germline	unmethylated in somatic tissues	~50% in placenta
chr13	24269551	24270009	459	TNFRSF19 (~20kb upstream)	CpG island	unmethylated in germline	methylated in somatic tissues	~50% in placenta
chr13	24882686	24882951	266	C1QTNF9 (downstream), SPATA13	Intragenic/ Promoter CpG island	unmethylated in germline	methylated in somatic tissues	~50% in placenta
chr13	29105296	29105668	373	FLT1 (~30kb upstream), BC048278 (~30kb upstream)	CpG island	unmethylated in germline	unmethylated in somatic tissues	~70% in placenta
chr13	53421491	53421670	180	PCDH8	Intragenic CpG island	unmethylated in germline	low methylation in somatic tissues	~50% in placenta
chr13	91827407	91827824	418	LINC00379	Intragenic CpG island	unmethylated in germline	low methylation in somatic tissues	~50% in placenta
chr13	96294219	96294806	588	DZIP1	Intragenic CpG island	unmethylated in germline	mixed methylation in somatic tissues	~50% in placenta
chr13	109793213	109793397	185	MYO16	Intragenic CpG island	unmethylated in germline	unmethylated in somatic tissues	~60% in placenta
chr14	60982369	60982591	223	SIX6 (~ 5 kb upstream)	CpG island	unmethylated in germline	low methylation in some somatic tissues	~50% in placenta
chr14	61104307	61104657	351	SIX1(~5 kb downstream)	CpG island	unmethylated in germline	mixed methylation in somatic tissues	~50% in placenta
chr14	103673479	103674343	865	TNFAIP2 (~70kb upstream), LINC00605 (~20kb upstream)	CpG island	unmethylated in germline	low methylation in somatic tissues	~45% in placenta
chr15	22546366	22546631	266	abParts, REREP3	Promoter/ Intragenic CpG island	unmethylated in germline	methylated in somatic tissues	~50% in placenta
chr15	37108946	37110796	1851	CSNK1A1P1	Promoter CpG island	unmethylated in germline	methylated in somatic tissues	50% in placenta
chr15	41804280	41804692	413	LTK	Intragenic CpG island	unmethylated in germline	unmethylated in somatic tissues	~60% in placenta
chr15	51559491	51560098	608	CYP19A1		unmethylated in germline	unmethylated in somatic tissues	~50% in placenta
chr16	49872638	49872951	314	ZNF423	Intragenic CpG island	unmethylated in germline	mixed methylation in somatic tissues	~50% in placenta
chr16	67428315	67428617	303	ZDHHC1	Intragenic CpG island (3' UTR)	unmethylated in germline	mixed methylation in somatic tissues	~50% in placenta
chr17	5019511	5019837	327	ZNF232, USP6	Promoter/ Intragenic CpG island	unmethylated in germline	low methylation in somatic tissues	~50% in placenta
chr17	7341581	7341863	283	FGF11, TMEM102 (~1kb upstream)		unmethylated in germline	mixed methylation in somatic tissues	~50% in placenta
chr17	33734609	33734880	272	SLFN12 (~3kb downstream)	CpG island	unmethylated in germline	methylated in somatic tissues	~50% in placenta
chr17	36103535	36103866	332	HNF1B	Promoter CpG island	unmethylated in germline	unmethylated in somatic tissues	~50% in placenta
chr17	37307418	37307834	417	PLXDC1	Promoter CpG island	unmethylated in germline	unmethylated in somatic tissues	~50% in placenta
chr17	43037362	43037649	288	C1QL1	Promoter CpG island	unmethylated in germline	low methylation in somatic issues	~50% in placenta
chr17	45501418	45501753	336	EFCAB13	Intragenic CpG island	unmethylated in germline	mixed methylation in somatic tissues	~50% in placenta
chr17	46673718	46674106	389	HOXB6, HOXB-AS3	Promoter/Intragenic CpG island	unmethylated in germline	mixed methylation in somatic tissues	~50% in placenta
chr17	59531878	59532271	394	TBX4	Promoter/Intragenic CpG island	unmethylated in germline	mixed methylation in somatic tissues	~50% in placenta
chr17	59533819	59534031	213	TBX4	Promoter/Intragenic CpG island	unmethylated in germline	mixed methylation in somatic tissues	~50% in placenta
chr17	77814198	77814448	251	CBX4	Promoter CpG island	unmethylated in germline	unmethylated in somatic tissues	~50% in placenta
chr17	77814638	77814893	256	CBX4	Promoter CpG island	unmethylated in germline	unmethylated in somatic tissues	~50% in placenta
chr18	12777725	12778048	324	PTPN2 (~ 6 kb downstream)	CpG island	unmethylated in germline	methylated in somatic tissues	~50% in placenta
chr18	13137153	13137749	597	CEP192 (~ 11kb upstream)	CpG island	unmethylated in germline	mixed methylation in somatic tissues	~50% in placenta
chr18	14393743	14394480	738	CYP4F35P (~50kb upstream)	CpG island	unmethylated in germline	mostly methylated in somatic tissues	~50% in placenta
chr18	14543190	14543769	580	POTEC		unmethylated in germline	methylated in all somatic tissues	~50% in placenta
chr18	42643648	42644226	579	SETBP1	Intragenic CpG island (3' UTR)	unmethylated in germline	methylated in all somatic tissues	~50 % in placenta
chr19	22604700	22605178	479	ZNF98		unmethylated in germline	unmethylated in somatic tissues	~40% in placenta
chr19	22611002	22611557	556	ZNF98		unmethylated in germline	unmethylated in somatic tissues	~40% in placenta
chr19	33182319	33183434	1116	NUDT19	Promoter CpG island	unmethylated in germline	unmethylated in somatic tissues	~50% in placenta
chr19	35842448	35842854	407	FFAR1	Promoter CpG island	unmethylated in germline	methylated in all somatic tissues	~50% in placenta
chr19	47152189	47152390	202	DACT3	Intragenic CpG island (3' UTR)	unmethylated in germline	methylated in somatic tissues	~50% in placenta
chr2	106681983	106682161	179	C2orf40, ECRG4	Promoter CpG island	unmethylated in gametes	unmethylated in somatic tssues	50% in placenta
chr2	214149148	214149423	276	SPAG16	Promoter CpG island	unmethylated in gametes	unmethylated in somatic tssues	50% in placenta
chr20	30778141	30778400	260	TSPY26P	Promoter CpG island	unmethylated in germline	unmethylated in somatic tissues	50% in placenta
chr20	52276758	52276948	191	ZNF217 (~65kb upstream)	CpG island	unmethylated in germline	unmethylated in somatic tissues	40% in placenta
chr21	38070164	38070589	426	SIM2(~2kb downstream)	Promoter CpG island	unmethylated in germline	low methylation in somatic tissues	~50% in placenta
chr22	25159567	25160135	569	PIWIL3	Intragenic CpG island	unmethylated in germline	methylated in somatic tissues	~50% in placenta
chr3	138658329	138658705	377	AK128202	Intragenic CpG island	unmethylated in germline	unmethylated in most somatic tssues	50% in placenta
chr4	5894481	5894639	159	CRMP1	Promoter CpG island	unmethylated in germline	almost unmethylated somatic tissues	50% in placenta
chr4	7194345	7194901	557	SORCS2	Promoter CpG island	unmethylated in germline	unmethylated in somatic tissues	50% in placenta
chr4	7194996	7195436	441	SORCS2	Promoter CpG island	unmethylated in germline	low methylation in somatic tissues	50% in placenta
chr4	48987928	48988552	625	CWH43	Promoter CpG island	unmethylated in germline	almost unmethylated in somatic tissues	50% in placenta
chr4	113300057	113301607	1551	ALPK1	Intragenic CpG island	unmethylated in germline	methylated in somatic tissues	50% in placenta
chr4	124426803	124427218	416		CpG island	unmethylated in germline	unmethylated in somatic tissues	50% in placenta
chr5	2755186	2755500	315	C5orf38	CpG island (3'UTR)	unmethylated in germline	unmethylated in most somatic tissues	50% in placenta
chr5	7395161	7395525	365	ADCY2	Promoter CpG island	unmethylated in germline	mixed methylation in somatic tissues	50% in placenta
chr5	43396822	43397421	600	CCL28	Promoter CpG island	unmethylated in germline	unmethylated in in somatic tissues	50% in placenta
chr5	50259901	50260653	753	PARP8 (~100kb upstream)		Unmethylated in germline	mixed methylation in somatic tissues	50% in placenta
chr5	74907392	74907695	304	ANKDD1B	Promoter CpG island	unmethylated in germline	unmethylated in somatic tissues	50% in placenta
chr5	83678641	83679375	735	EDIL3		unmethylated in germline	unmethylated in somatic tissues	50% in placenta
chr5	114937762	114937965	204	TICAM2, within TMED7-TICAM2	Promoter CpG island	unmethylated in germline	unmethylated in somatic tissues	50% in placenta
chr5	157078551	157079245	695	SOX30	Promoter CpG island	unmethylated in germline	lowly methylated in some somatic tissues	50% in placenta
chr5	170739144	170739345	202	TLX3	Promoter CpG island	unmethylated in germline	methylated in somatic tissues	50% in placenta
chr5	173416546	173416839	294	C5orf47	Promoter CpG island	unmethylated in germline	unmethylated in somatic tissues	50% in placenta
chr6	27482719	27483161	443	TRNA_Gln (~4kb downstream)	CpG islands	unmethylated in germline	methylated in somatic tissues	50% in placenta
chr6	49430596	49431136	541	between MMUT and CENPQ	Promoter CpG island	unmethylated in germline	unmethylated in somatic tissues	50% in placenta
chr6	50818268	50818554	287	TFAP2B	CpG island	unmethylated in germline	low methylation in some somatic tissues	50% in placenta
chr6	100906355	100906686	332	SIM1	Intragenic CpG island	unmethylated in germline	mixed methylation in some somatic tissues	50% in placenta
chr6	134210649	134211058	410	TCF21	Promoter CpG island	unmethylated in germline	mixed metylation in somatic tissues	50% in placenta (very unequal profile)
chr6	168840179	168842208	2030	SMOC2	Promoter CpG island	unmethylated in germline	mixed methylation in somatic tissues	~50% in placenta
chr7	86974382	86975134	753	CROT, TP53TG1	Promoter CpG island	unmethylated in germline	unmethylated in somatic tissues	50% in placenta
chr7	127671336	127671509	174	SND1, LRRC4	Promoter/ Intragenic CpG island	unmethylated in germline	mixed methylation in somatic tissues	~60- 70% in placenta
chr8	49468288	49468807	520		CpG island	unmethylated in germline	unmethylated in somatic tissues	~50% in placenta
chr8	54569668	54570294	627	ATP6V1H (~ 50 kb downstream)	CpG island	unmethylated in germline	low methylated in somatic tissues	~50% in placenta
chr8	70404834	70405280	447	SULF1	Promoter/ Intragenic CpG island	unmethylated in germline	unmethylated in somatic tissues	~50% in placenta
chr8	101118074	101118549	476	RGS22	Promoter CpG island	unmethylated in germline	low methylation in somatic tissues	~50% in placenta
chr8	145163042	145163407	366	KIAA1875, MAF1	Promoter CpG island	unmethylated in germline	methylated in somatic tissues	50% in placenta
chr9	98256131	98256869	739	PTCH1		unmethylated in germline	methylated in somatic tissues	~50% in placenta
chr9	140223944	140224225	282	EXD3		unmethylated in germline	methylated in somatic tissues	~50% in placenta
